# Supplementary material for: Omega 3 Blends of Sunflower and Flaxseed Oil—Modeling Chemical Quality and Sensory Acceptability
Source: Foods. 2024 Nov 21;13(23):3722. doi: 10.3390/foods13233722 (PMC11640067; doi:10.3390/foods13233722)
Supplement: Supplementary file 1 [file foods-13-03722-s001.zip]

Archive with 1 entries (1 files):
- foods-3250729-supplementary.pdf
